# Supplementary material for: Discovery of tert-Butyl Ester Based 6-Diazo-5-oxo-l-norleucine Prodrugs for Enhanced Metabolic Stability and Tumor Delivery
Source: J Med Chem. 2023 Nov 10;66(22):15493–510. doi: 10.1021/acs.jmedchem.3c01681 (PMC10683027; doi:10.1021/acs.jmedchem.3c01681)
Supplement: Supplementary file 2 — jm3c01681_si_002.csv [file jm3c01681_si_002.csv]

Compound	SMILES	Plasma	Intestinal homogenate
DRP-104	O=C(OC(C)C)[C@@H](NC([C@H](CC1=CNC2=C1C=CC=C2)NC(C)=O)=O)CCC(C=[N+]=[N-])=O	94 ± 1	0 ± 0
P1	O=C(OC)[C@@H](NC([C@H](CC1=CNC2=C1C=CC=C2)NC(C)=O)=O)CCC(C=[N+]=[N-])=O	-	4 ± 0
P2	O=C(OCC)[C@@H](NC([C@H](CC1=CNC2=C1C=CC=C2)NC(C)=O)=O)CCC(C=[N+]=[N-])=O	-	2 ± 0
P3	O=C(OC1CC1)[C@@H](NC([C@H](CC2=CNC3=C2C=CC=C3)NC(C)=O)=O)CCC(C=[N+]=[N-])=O	-	6 ± 0
P4	O=C(OCC1CC1)[C@@H](NC([C@H](CC2=CNC3=C2C=CC=C3)NC(C)=O)=O)CCC(C=[N+]=[N-])=O	-	1 ± 0
P5	O=C(OC(C)(C)C)[C@@H](NC([C@H](CC1=CNC2=C1C=CC=C2)NC(C)=O)=O)CCC(C=[N+]=[N-])=O	92 ± 1	99 ± 1
P6	O=C(NC)[C@@H](NC([C@H](CC1=CNC2=C1C=CC=C2)NC(C)=O)=O)CCC(C=[N+]=[N-])=O	102 ± 1	77 ± 1
P7	O=C(OC(C)(C)C)[C@@H](NC([C@H](CC1=CNC2=C1C=CC=C2)NC(CN3CCOCC3)=O)=O)CCC(C=[N+]=[N-])=O	118 ± 1	83 ± 1
P8	O=C(OC(C)(C)C)[C@@H](NC([C@H](CC1=CNC2=C1C=CC=C2)NC(C3(CC4)CCN4CC3)=O)=O)CCC(C=[N+]=[N-])=O	106 ± 2	71 ± 0
P9	O=C(OC(C)(C)C)[C@@H](NC([C@H](CC1=CNC2=C1C=CC=C2)NC(CN(C)C)=O)=O)CCC(C=[N+]=[N-])=O	102 ± 2	66 ± 1
P10	O=C(OC(C)(C)C)[C@@H](NC([C@H](CC1=CN(C)C2=C1C=CC=C2)NC(CN(C)C)=O)=O)CCC(C=[N+]=[N-])=O	97 ± 2	87 ± 2
P11	O=C(OC(C)(C)C)[C@@H](NC([C@H](CC1=CC=CC=C1)NC(CN(C)C)=O)=O)CCC(C=[N+]=[N-])=O	93 ± 1	78 ± 2
P12	O=C(OC(C)(C)C)[C@@H](NC([C@@H](CC1=CC=CC=C1)NC(CN(C)C)=O)=O)CCC(C=[N+]=[N-])=O	92 ± 0	90 ± 3
P13	O=C(OC(C)(C)C)[C@@H](NC([C@H](C1=CC=CC=C1)NC(CN(C)C)=O)=O)CCC(C=[N+]=[N-])=O	92 ± 1	92 ± 1
P14	O=C(OC(C)(C)C)[C@@H](NC([C@H](CCC1=CC=CC=C1)NC(CN(C)C)=O)=O)CCC(C=[N+]=[N-])=O	102 ± 2	97 ± 3
P15	O=C(OC(C)(C)C)[C@@H](NC([C@H](CC1=CC=C(F)C=C1)NC(CN(C)C)=O)=O)CCC(C=[N+]=[N-])=O	108 ± 1	67 ± 1
P16	O=C(OC(C)(C)C)[C@@H](NC([C@H](CC1=CC(F)=CC=C1)NC(CN(C)C)=O)=O)CCC(C=[N+]=[N-])=O	99 ± 3	69 ± 7
P17	O=C(OC(C)(C)C)[C@@H](NC([C@H](CC1=CC=C(C(F)(F)F)C=C1)NC(CN(C)C)=O)=O)CCC(C=[N+]=[N-])=O	70 ± 14	76 ± 1
P18	O=C(OC(C)(C)C)[C@@H](NC(CNC(CN(C)C)=O)=O)CCC(C=[N+]=[N-])=O	108 ± 1	97 ± 1
P19	O=C(OC(C)(C)C)[C@@H](NC([C@H](C)NC(CN(C)C)=O)=O)CCC(C=[N+]=[N-])=O	99 ± 2	86 ± 4
P20	O=C(OC(C)(C)C)[C@@H](NC([C@H](CC(C)C)NC(CN(C)C)=O)=O)CCC(C=[N+]=[N-])=O	98 ± 2	79 ± 0
P21	O=C(OC(C)(C)C)[C@@H](NC([C@H](CC(C)(C)C)NC(CN(C)C)=O)=O)CCC(C=[N+]=[N-])=O	98 ± 3	68 ± 1
